# Supplementary material for: Examination of Electrolyte Replacements in the ICU Utilizing MIMIC-III Dataset Demonstrates Redundant Replacement Patterns
Source: Healthcare (Basel). 2021 Oct 14;9(10):1373. doi: 10.3390/healthcare9101373 (PMC8536187; doi:10.3390/healthcare9101373)
Supplement: Supplementary file 1 [file healthcare-09-01373-s001.zip]

Archive with 1 entries (1 files):
- healthcare-1386346-supplementary.pdf
